# Supplementary material for: Halogens Enhance Haze Pollution in China
Source: Environ Sci Technol. 2021 Sep 30;55(20):13625–37. doi: 10.1021/acs.est.1c01949 (PMC8529710; doi:10.1021/acs.est.1c01949)
Supplement: Supplementary file 2 — es1c01949_si_002.xlsx [file es1c01949_si_002.xlsx]

## Sheet: Sheet1
Reaction Number	Reaction	Reaction rate	Reference	Note
P1	M{=O2}+hv=O+O	.20946_dp*j(Pj_o2)	Emmons et al. (2010)
P2	O3+hv=O1D_CB4{+O2}	j(Pj_o31d)	Emmons et al. (2010)
P3	O3+hv=O{+O2}	j(Pj_o33p)	Emmons et al. (2010)
P4	N2O+hv=O1D_CB4{+N2}	j(Pj_n2o)	Emmons et al. (2010)
P5	NO2+hv=O+NO	j(Pj_no2)	Emmons et al. (2010)
P6	N2O5+hv=NO2+NO3	j(Pj_n2o5)	Emmons et al. (2010)
P7	HNO3+hv=OH+NO2	j(Pj_hno3)	Emmons et al. (2010)
P8	NO3+hv=.89NO2+.11NO+.89O3+0.22tracer_3	j(Pj_no3o)	Emmons et al. (2010)
P9	HO2NO2+hv=0.66HO2+0.66NO2+0.33OH+0.33NO3	j(Pj_hno4)	Emmons et al. (2010)
P10	CH3OOH+hv=CH2O+HO2+OH+tracer_16	j(Pj_ch3o2h)	Emmons et al. (2010)
P11	CH2O+hv=HO2+HO2+CO+tracer_11	j(Pj_ch2or)	Emmons et al. (2010)
P12	CH2O+hv=CO+H2+tracer_11	j(Pj_ch2om)	Emmons et al. (2010)
P13	H2O2+hv=OH+OH	j(Pj_h2o2)	Emmons et al. (2010)
P14	CH3CHO+hv=CH3O2+CO+HO2+tracer_8	j(Pj_ch3cho)	Emmons et al. (2010)
P15	POOH+hv=CH3CHO+CH2O+HO2+OH	j(Pj_pooh)	Emmons et al. (2010)
P16	CH3COOOH+hv=CH3O2+OH{+CO2}	.28_dp*j(Pj_h2o2)	Emmons et al. (2010)
P17	PAN+hv=0.6CH3CO3+0.6NO2+0.4CH3O2+0.4NO3	j(Pj_pan)	Emmons et al. (2010)
P18	MPAN+hv=MCO3+NO2	j(Pj_pan)	Emmons et al. (2010)
P19	MACR+hv=0.67HO2+0.33MCO3+0.67CH2O+0.67CH3CO3+0.33OH+0.67CO	j(Pj_macr)	Emmons et al. (2010)
P20	MVK+hv=0.7C3H6+0.7CO+0.3CH3O2+0.3CH3CO3	j(Pj_mvk)	Emmons et al. (2010)
P21	C2H5OOH+hv=CH3CHO+HO2+OH	j(Pj_ch3o2h)	Emmons et al. (2010)
P22	C3H7OOH+hv=0.82CH3COCH3+HO2+OH	j(Pj_ch3o2h)	Emmons et al. (2010)
P23	ROOH+hv=CH3CO3+CH2O+OH	j(Pj_ch3o2h)	Emmons et al. (2010)
P24	CH3COCH3+hv=CH3CO3+CH3O2	j(Pj_ch3coch3)	Emmons et al. (2010)
P25	CH3COCHO+hv=CH3CO3+CO+HO2	j(Pj_ch3cocho)	Emmons et al. (2010)
P26	XOOH+hv=OH	j(Pj_ch3o2h)	Emmons et al. (2010)
P27	ONITR+hv=HO2+CO+NO2+CH2O	j(Pj_ch3cho)	Emmons et al. (2010)
P28	ISOPOOH+hv=.402MVK+.288MACR+.69CH2O+HO2	j(Pj_ch3o2h)	Emmons et al. (2010)
P29	HYAC+hv=CH3CO3+HO2+CH2O	j(Pj_hyac)	Emmons et al. (2010)
P30	GLYALD+hv=HO2+HO2+CO+CH2O	j(Pj_glyald)	Emmons et al. (2010)
P31	MEK+hv=CH3CO3+C2H5O2	j(Pj_mek)	Emmons et al. (2010)
P32	BIGALD+hv=0.45CO+0.13GLYOXAL+0.56HO2+0.13CH3CO3+0.18CH3COCHO	.2_dp*j(Pj_no2)	Emmons et al. (2010)
P33	GLYOXAL+hv=CO+CO+HO2+HO2	j(Pj_gly)	Emmons et al. (2010)
P34	ALKOOH+hv=0.4CH3CHO+0.1CH2O+0.25CH3COCH3+0.9HO2+0.8MEK+OH	j(Pj_ch3o2h)	Emmons et al. (2010)
P35	MEKOOH+hv=OH+CH3CO3+CH3CHO	j(Pj_ch3o2h)	Emmons et al. (2010)
P36	TOLOOH+hv=OH+0.45GLYOXAL+0.45CH3COCHO+0.9BIGALD	j(Pj_ch3o2h)	Emmons et al. (2010)
P37	BIGALD1+hv=0.6MALO2+HO2	0.140*j(Pj_no2)	Emmons et al. (2010)
P38	BEPOMUC+hv=BIGALD1+1.5HO2+1.5CO	0.100*j(Pj_no2)	Emmons et al. (2010)
P39	TEPOMUC+hv=.5CH3CO3+HO2+1.5CO	0.100*j(Pj_no2)	Emmons et al. (2010)
P40	BIGALD2+hv=0.6HO2+0.6DICARBO2	0.200*j(Pj_no2)	Emmons et al. (2010)
P41	BIGALD3+hv=0.6HO2+0.6CO+0.6MDIALO2	0.200*j(Pj_no2)	Emmons et al. (2010)
P42	BIGALD4+hv=HO2+CO+CH3COCHO+CH3CO3	0.006*j(Pj_no2)	Emmons et al. (2010)
P43	MBOOOH+hv=OH+HO2+0.67*GLYALD+0.67*CH3COCH3+0.33*HMPROP+0.33*CH2O	j(Pj_ch3o2h)	Emmons et al. (2010)
P44	HMPROP+hv=2*HO2+CO+CH3COCH3	j(Pj_glyald)	Emmons et al. (2010)
P45	TERPROD1+hv=HO2+CO+TERPROD2	j(Pj_ch3cho)	Emmons et al. (2010)
P46	TERPROD2+hv=0.15RO2+0.68CH2O+0.5CH3COCH3+0.65CH3CO3+1.2HO2+1.7CO{+0.8CO2}	j(Pj_ch3cho)	Emmons et al. (2010)
P47	TERPOOH+hv=0.4CH2O+0.05CH3COCH3+TERPROD1+HO2+OH	j(Pj_ch3o2h)	Emmons et al. (2010)
P48	TERP2OOH+hv=OH+0.375CH2O+0.3CH3COCH3+0.25CO+TERPROD2+HO2+0.25GLYALD{+CO2}	j(Pj_ch3o2h)	Emmons et al. (2010)
P49	HONO+hv=OH+NO	j(Pj_hno2)	Emmons et al. (2010)
G1	O+M{=O2}=O3	0.20946*(C_M*6.00e-34_dp*(TEMP/300._dp)**(-2.3_dp));	Emmons et al. (2010)
G2	O+O3=M{=O2+O2}+2tracer_1	ARR2(8.0e-12_dp,2060.0_dp,TEMP);	Emmons et al. (2010)
G3	O1D_CB4+M{=O2,N2}=O{+O2,N2}	.79_dp*ARR2(2.1e-11_dp,-115.0_dp,TEMP)+.21_dp*ARR2(3.2e-11_dp,-70.0_dp,TEMP);	Emmons et al. (2010)
G4	O1D_CB4+H2O=OH+OH+tracer_1	2.2e-10_dp;	Emmons et al. (2010)
G5	O1D_CB4+H2=HO2+OH+tracer_1	1.1e-10_dp;	Emmons et al. (2010)
G6	OH+H2=HO2+H2O	ARR2(5.5e-12_dp,2000.0_dp,TEMP);	Emmons et al. (2010)
G7	O+OH=HO2{+O2}+tracer_2	ARR2(2.2e-11_dp,-120.0_dp,TEMP);	Emmons et al. (2010)
G8	O+HO2=OH{+O2}+tracer_2	ARR2(3.0e-11_dp,-200.0_dp,TEMP);	Emmons et al. (2010)
G9	OH+O3=HO2{+O2}+tracer_2	ARR2(1.7e-12_dp,940.0_dp,TEMP);	Emmons et al. (2010)
G10	HO2+O3=OH{+O2+O2}+tracer_2	ARR2(1.0e-14_dp,490.0_dp,TEMP);	Emmons et al. (2010)
G11	HO2+HO2+H2O=H2O2	usr9(temp,c_m,c_h2o);	Emmons et al. (2010)
G12	H2O2+OH=HO2+H2O	ARR2(2.9e-12_dp,160.0_dp,TEMP);	Emmons et al. (2010)
G13	OH+HO2=H2O{+O2}	ARR2(4.8e-11_dp,-250.0_dp,TEMP);	Emmons et al. (2010)
G14	OH+OH=H2O+O	ARR2(4.2e-12_dp,240.0_dp,TEMP);	Emmons et al. (2010)
G15	OH+OH{+M}=H2O2{+M}	TROE(6.90e-31_dp,1.0_dp,2.60e-11_dp,0.0_dp,TEMP,C_M);	Emmons et al. (2010)
G16	N2O+O1D_CB4=NO+NO+tracer_1	6.7e-11_dp;	Emmons et al. (2010)
G17	N2O+O1D_CB4=M{=O2+N2}+tracer_1	4.9e-11_dp;	Emmons et al. (2010)
G18	NO+HO2=NO2+OH	ARR2(3.5e-12_dp,-250.0_dp,TEMP);	Emmons et al. (2010)
G19	O3+NO=NO2{+O2}	ARR2(3.0e-12_dp,1500.0_dp,TEMP);	Emmons et al. (2010)
G20	O+NO2=NO{+O2}+2tracer_3	ARR2(5.6e-12_dp,-180.0_dp,TEMP);	Emmons et al. (2010)
G21	O3+NO2=NO3{+O2}	ARR2(1.2e-13_dp,2450.0_dp,TEMP);	Emmons et al. (2010)
G22	NO3+HO2=OH+NO2+tracer_3	ARR2(2.3e-12_dp,-170.0_dp,TEMP);	Emmons et al. (2010)
G23	NO3+NO2{+M}=N2O5{+M}	TROE(2.e-30_dp,4.4_dp,1.4e-12_dp,.7_dp,TEMP,C_M);	Emmons et al. (2010)
G24	N2O5{+M}=NO2+NO3{+M}	TROEE(3.333e26_dp,10900._dp,2.2e-30_dp,4.4_dp,1.4e-12_dp,.7_dp,TEMP,C_M);	Emmons et al. (2010)
G25	OH+NO2{+M}=HNO3{+M}	TROE(2.e-30_dp,3._dp,2.5e-11_dp,0._dp,TEMP,C_M);	Emmons et al. (2010)
G26	OH+HNO3=NO3+H2O	usr5(TEMP,C_M);	Emmons et al. (2010)
G27	NO3+NO=NO2+NO2	ARR2(1.5e-11_dp,-170._dp,TEMP);	Emmons et al. (2010)
G28	HO2+NO2{+M}=HO2NO2{+M}	TROE(1.8e-31_dp,3.2_dp,4.7e-12_dp,1.4_dp,TEMP,C_M);	Emmons et al. (2010)
G29	OH+HO2NO2=NO2+H2O{+O2}	ARR2(1.3e-12_dp,-380._dp,TEMP);	Emmons et al. (2010)
G30	HO2NO2{+M}=HO2+NO2{+M}	TROEE(4.76e26_dp,10900._dp,1.8e-31_dp,3.2_dp,4.7e-12_dp,1.4_dp,TEMP,C_M);	Emmons et al. (2010)
G31	CH4+OH=CH3O2+H2O	ARR2(2.45e-12_dp,1775.0_dp,TEMP);	Emmons et al. (2010)
G32	CH4+O1D_CB4=0.75CH3O2+0.75OH+0.25CH2O+0.4HO2+0.05H2+tracer_1	1.5e-10_dp;	Emmons et al. (2010)
G33	CH3O2+NO=CH2O+NO2+HO2+nume+tracer_19	ARR2(2.8e-12_dp,-300._dp,TEMP);	Emmons et al. (2010)
G34	CH3O2+CH3O2=CH2O+CH2O+HO2+HO2+den+tracer_19	ARR2(5.e-13_dp,424._dp,TEMP);	Emmons et al. (2010)
G35	CH3O2+CH3O2=CH2O+CH3OH+den+tracer_19	ARR2(1.9e-14_dp,-706._dp,TEMP);	Emmons et al. (2010)
G36	CH3O2+HO2=CH3OOH{+O2}+den+tracer_19	ARR2(4.1e-13_dp,-750._dp,TEMP);	Emmons et al. (2010)
G37	CH3OOH+OH=0.7CH3O2+0.3OH+0.3CH2O+H2O+tracer_16	ARR2(3.8e-12_dp,-200._dp,TEMP);	Emmons et al. (2010)
G38	CH2O+NO3=CO+HO2+HNO3+tracer_4+tracer_11	ARR2(6.e-13_dp,2058._dp,TEMP);	Emmons et al. (2010)
G39	CH2O+OH=CO+HO2+H2O+tracer_11	9.e-12_dp;	Emmons et al. (2010)
G40	CO+OH=HO2{+CO2}	usr8(temp,c_m);	Emmons et al. (2010)
G41	C2H4+OH{+M}=0.75EO2+0.5CH2O+0.25HO2{+M}+tracer_24	TROE(1.e-28_dp,.8_dp,8.8e-12_dp,0._dp,TEMP,C_M);	Emmons et al. (2010)
G42	C2H4+O3=CH2O+0.12HO2+0.5CO+0.12OH+0.5HCOOH+tracer_4+tracer_24	ARR2(1.2e-14_dp,2630._dp,TEMP);	Emmons et al. (2010)
G43	SO2+OH=SO4	usr23(TEMP,C_M);	Emmons et al. (2010)
G44	GLYOXAL+OH=HO2+CO{+CO2}	1.1e-11_dp;	Emmons et al. (2010)
G45	EO2+NO=EO+NO2+nume	ARR2(4.2e-12_dp,-180._dp,TEMP);	Emmons et al. (2010)
G46	EO+M{=O2}=GLYALD+HO2	1e-14_dp;	Emmons et al. (2010)
G47	EO=2CH2O+HO2	ARR2(1.6e11_dp,4150._dp,TEMP);	Emmons et al. (2010)
G48	C2H6+OH=C2H5O2{+H2O}+tracer_21	ARR2(8.7e-12_dp,1070._dp,TEMP);	Emmons et al. (2010)
G49	C2H5O2+NO=CH3CHO+HO2+NO2+nume	ARR2(2.6e-12_dp,-365._dp,TEMP);	Emmons et al. (2010)
G50	C2H5O2+HO2=C2H5OOH+den{+O2}	ARR2(7.5e-13_dp,-700._dp,TEMP);	Emmons et al. (2010)
G51	C2H5O2+CH3O2=.7CH2O+.8CH3CHO+.3CH3OH+.2C2H5OH+HO2+den+tracer_19	2.e-13_dp;	Emmons et al. (2010)
G52	C2H5OOH+OH=.5C2H5O2+.5CH3CHO+.5OH	ARR2(3.8e-12_dp,-200._dp,TEMP);	Emmons et al. (2010)
G53	C3H6+OH{+M}=PO2{+M}+tracer_27	JPL_TROE(8.0e-27_dp,3.5_dp,3.e-11_dp,0._dp,.5_dp,TEMP,C_M);	Emmons et al. (2010)
G54	C3H6+O3=.54CH2O+.19HO2+.33OH+.08CH4+.56CO+tracer_27+.5CH3CHO+.31CH3O2+.25CH3COOH+tracer_4	ARR2(6.5e-15_dp,1900._dp,TEMP);	Emmons et al. (2010)
G55	C3H6+NO3=ONIT+tracer_4+tracer_27	ARR2(4.6e-13_dp,1156._dp,TEMP);	Emmons et al. (2010)
G56	PO2+NO=CH3CHO+CH2O+HO2+NO2+nume	ARR2(4.2e-12_dp,-180._dp,TEMP);	Emmons et al. (2010)
G57	PO2+HO2=POOH+den{+O2}	ARR2(7.5e-13_dp,-700._dp,TEMP);	Emmons et al. (2010)
G58	POOH+OH=.5PO2+.5OH+.5HYAC	ARR2(3.8e-12_dp,-200._dp,TEMP);	Emmons et al. (2010)
G59	CH3CHO+OH=CH3CO3{+H2O}+tracer_8	ARR2(5.6e-12_dp,-270._dp,TEMP);	Emmons et al. (2010)
G60	CH3CHO+NO3=CH3CO3+HNO3+tracer_4+tracer_8	ARR2(1.4e-12_dp,1900._dp,TEMP);	Emmons et al. (2010)
G61	CH3CO3+NO=CH3O2+NO2+nume{+CO2}	ARR2(8.1e-12_dp,-270._dp,TEMP);	Emmons et al. (2010)
G62	CH3CO3+NO2{+M}=PAN{+M}	TROE(8.5e-29_dp,6.5_dp,1.1e-11_dp,1._dp,TEMP,C_M);	Emmons et al. (2010)
G63	CH3CO3+HO2=.75CH3COOOH+.25CH3COOH+.25O3+den	ARR2(4.3e-13_dp,-1040._dp,TEMP);	Emmons et al. (2010)
G64	CH3CO3+CH3O2=.9CH3O2+.9HO2+.1CH3COOH+CH2O{+0.5CO2}+den+tracer_19	ARR2(2.e-12_dp,-500._dp,TEMP);	Emmons et al. (2010)
G65	CH3COOOH+OH=.5CH3CO3+.5CH2O{+H2O+0.5CO2}	1.e-12_dp;	Emmons et al. (2010)
G66	PAN{+M}=CH3CO3+NO2{+M}	TROEE(1.111e28_dp,14000._dp,8.5e-29_dp,6.5_dp,1.1e-11_dp,0._dp,TEMP,C_M);	Emmons et al. (2010)
G67	CH3CO3+CH3CO3=2CH3O2+den{+2CO2}	ARR2(2.5e-12_dp,-500._dp,TEMP);	Emmons et al. (2010)
G68	C3H8+OH=C3H7O2{+H2O}+tracer_31	ARR2(1.e-11_dp,660._dp,TEMP);	Emmons et al. (2010)
G69	C3H7O2+NO=.82CH3COCH3+.27CH3CHO+NO2+HO2+nume	ARR2(4.e-12_dp,-180._dp,TEMP);	Emmons et al. (2010)
G70	C3H7O2+HO2=C3H7OOH+den{+O2}	ARR2(7.5e-13_dp,-700._dp,TEMP);	Emmons et al. (2010)
G71	C3H7O2+CH3O2=CH2O+HO2+.82CH3COCH3+den+tracer_19	ARR2(3.75e-13_dp,40._dp,TEMP);	Emmons et al. (2010)
G72	C3H7OOH+OH=C3H7O2{+H2O}	ARR2(3.8e-12_dp,-200._dp,TEMP);	Emmons et al. (2010)
G73	CH3COCH3+OH=RO2{+H2O}	3.82e-11_dp*exp(-2000._dp/temp)+1.33e-13_dp;	Emmons et al. (2010)
G74	RO2+NO=CH3CO3+CH2O+NO2+nume	ARR2(2.9e-12_dp,-300._dp,TEMP);	Emmons et al. (2010)
G75	RO2+HO2=ROOH+den{+O2}	ARR2(8.6e-13_dp,-700._dp,TEMP);	Emmons et al. (2010)
G76	RO2+CH3O2=.3CH3CO3+.8CH2O+.3HO2+.2HYAC+.5CH3COCHO+.5CH3OH+den+tracer_19	ARR2(2.e-12_dp,-500._dp,TEMP);	Emmons et al. (2010)
G77	ROOH+OH=RO2{+H2O}	ARR2(3.8e-12_dp,-200._dp,TEMP);	Emmons et al. (2010)
G78	BIGENE+OH=ENEO2	5.4e-11_dp;	Emmons et al. (2010)
G79	BIGENE+OH=BIGENE+OH+CVASOA4	5.4e-11_dp*vbs_yield(nume,den,vbs_ole2,vbs_c1000);	Shrivastava et al. (2011)
G80	BIGENE+OH=BIGENE+OH+CVASOA3	5.4e-11_dp*vbs_yield(nume,den,vbs_ole2,vbs_c100);	Shrivastava et al. (2011)
G81	BIGENE+OH=BIGENE+OH+CVASOA2	5.4e-11_dp*vbs_yield(nume,den,vbs_ole2,vbs_c10);	Shrivastava et al. (2011)
G82	BIGENE+OH=BIGENE+OH+CVASOA1	5.4e-11_dp*vbs_yield(nume,den,vbs_ole2,vbs_c1);	Shrivastava et al. (2011)
G83	ENEO2+NO=CH3CHO+.5CH2O+.5CH3COCH3+HO2+NO2+nume	ARR2(4.2e-12_dp,-180._dp,TEMP);	Emmons et al. (2010)
G84	BIGALK+OH=ALKO2	3.5e-12_dp;	Emmons et al. (2010)
G85	BIGALK+OH=BIGALK+OH+CVASOA4	3.5e-12_dp*vbs_yield(nume,den,vbs_alk5,vbs_c1000);	Shrivastava et al. (2011)
G86	BIGALK+OH=BIGALK+OH+CVASOA3	3.5e-12_dp*vbs_yield(nume,den,vbs_alk5,vbs_c100);	Shrivastava et al. (2011)
G87	BIGALK+OH=BIGALK+OH+CVASOA2	3.5e-12_dp*vbs_yield(nume,den,vbs_alk5,vbs_c10);	Shrivastava et al. (2011)
G88	BIGALK+OH=BIGALK+OH+CVASOA1	3.5e-12_dp*vbs_yield(nume,den,vbs_alk5,vbs_c1);	Shrivastava et al. (2011)
G89	ALKO2+NO=.4CH3CHO+.1CH2O+.25CH3COCH3+.9HO2+.75MEK+.9NO2+.1ONIT+nume	ARR2(4.2e-12_dp,-180._dp,TEMP);	Emmons et al. (2010)
G90	ALKO2+HO2=ALKOOH+den	ARR2(7.5e-13_dp,-700._dp,TEMP);	Emmons et al. (2010)
G91	ALKOOH+OH=ALKO2	ARR2(3.8e-12_dp,-200._dp,TEMP);	Emmons et al. (2010)
G92	ONIT+OH=NO2+CH3COCHO	6.8e-13_dp;	Emmons et al. (2010)
G93	MEK+OH=MEKO2	ARR2(2.3e-12_dp,170._dp,TEMP);	Emmons et al. (2010)
G94	MEKO2+NO=CH3CO3+CH3CHO+NO2+nume	ARR2(4.2e-12_dp,-180._dp,TEMP);	Emmons et al. (2010)
G95	MEKO2+HO2=MEKOOH+den	ARR2(7.5e-13_dp,-700._dp,TEMP);	Emmons et al. (2010)
G96	MEKOOH+OH=MEKO2	ARR2(3.8e-12_dp,-200._dp,TEMP);	Emmons et al. (2010)
G97	TOLO2+HO2=TOLOOH+den	ARR2(7.5e-13_dp,-700._dp,TEMP);	Emmons et al. (2010)
G98	TOLOOH+OH=TOLO2	ARR2(3.8e-12_dp,-200._dp,TEMP);	Emmons et al. (2010)
G99	ISOP+OH=ISOPO2	ARR2(2.54e-11_dp,-410._dp,TEMP);	Emmons et al. (2010)
G100	ISOP+OH=ISOP+OH+CVBSOA4	ARR2(2.54e-11_dp,-410._dp,TEMP)*vbs_yield(nume,den,vbs_isop,vbs_c1000);	Shrivastava et al. (2011)
G101	ISOP+OH=ISOP+OH+CVBSOA3	ARR2(2.54e-11_dp,-410._dp,TEMP)*vbs_yield(nume,den,vbs_isop,vbs_c100);	Shrivastava et al. (2011)
G102	ISOP+OH=ISOP+OH+CVBSOA2	ARR2(2.54e-11_dp,-410._dp,TEMP)*vbs_yield(nume,den,vbs_isop,vbs_c10);	Shrivastava et al. (2011)
G103	ISOP+OH=ISOP+OH+CVBSOA1	ARR2(2.54e-11_dp,-410._dp,TEMP)*vbs_yield(nume,den,vbs_isop,vbs_c1);	Shrivastava et al. (2011)
G104	ISOP+O3=.4MACR+.2MVK+.07C3H6+.27OH+.06HO2+.6CH2O+.3CO+.1O3+.2MCO3+.2CH3COOH+0.9tracer_4	ARR2(1.05e-14_dp,2000._dp,TEMP);	Emmons et al. (2010)
G105	ISOP+O3=ISOP+O3+CVBSOA4	ARR2(1.05e-14_dp,2000._dp,TEMP)*vbs_yield(nume,den,vbs_isop,vbs_c1000);	Shrivastava et al. (2011)
G106	ISOP+O3=ISOP+O3+CVBSOA3	ARR2(1.05e-14_dp,2000._dp,TEMP)*vbs_yield(nume,den,vbs_isop,vbs_c100);	Shrivastava et al. (2011)
G107	ISOP+O3=ISOP+O3+CVBSOA2	ARR2(1.05e-14_dp,2000._dp,TEMP)*vbs_yield(nume,den,vbs_isop,vbs_c10);	Shrivastava et al. (2011)
G108	ISOP+O3=ISOP+O3+CVBSOA1	ARR2(1.05e-14_dp,2000._dp,TEMP)*vbs_yield(nume,den,vbs_isop,vbs_c1);	Shrivastava et al. (2011)
G109	ISOPO2+NO=.08ONITR+.92NO2+.23MACR+.32MVK+.33HYDRALD+.02GLYOXAL+.02GLYALD+.02CH3COCHO+.02HYAC+.55CH2O+.92HO2+nume	ARR2(4.4e-12_dp,-180._dp,TEMP);	Emmons et al. (2010)
G110	ISOPO2+NO3=HO2+NO2+.6CH2O+.25MACR+.35MVK+.36HYDRALD+0.02HYAC+.02CH3COCHO+.02GLYOXAL+.02GLYALD+tracer_4	2.4e-12_dp;	Emmons et al. (2010)
G111	ISOPO2+HO2=ISOPOOH+den	ARR2(8.e-13_dp,-700._dp,TEMP);	Emmons et al. (2010)
G112	ISOPOOH+OH=.5XO2+.5ISOPO2	ARR2(1.52e-11_dp,-200._dp,TEMP);	Emmons et al. (2010)
G113	ISOPO2+CH3O2=.25CH3OH+HO2+1.2CH2O+.19MACR+.26MVK+.3HYDRALD+den+tracer_19	ARR2(5.e-13_dp,-400._dp,TEMP);	Emmons et al. (2010)
G114	ISOPO2+CH3CO3=CH3O2+HO2+0.6CH2O+.25MACR+.35MVK+.4HYDRALD+den{+CO2}+tracer_19	1.4e-11_dp;	Emmons et al. (2010)
G115	MVK+OH=MACRO2	ARR2(4.13e-12_dp,-452._dp,TEMP);	Emmons et al. (2010)
G116	MVK+O3=.8CH2O+.95CH3COCHO+.08OH+.2O3+.06HO2+.05CO+.04CH3CHO+0.8tracer_4	ARR2(7.52e-16_dp,1521._dp,TEMP);	Emmons et al. (2010)
G117	MACR+OH=.5MACRO2+.5MCO3{+0.5H2O}	ARR2(1.86e-11_dp,-175._dp,TEMP);	Emmons et al. (2010)
G118	MACR+O3=.8CH3COCHO+.275HO2+.2CO+.7CH2O+.215OH+.2O3+0.8tracer_4	ARR2(4.4e-15_dp,2500._dp,TEMP);	Emmons et al. (2010)
G119	MACRO2+NO=NO2+.47HO2+.25CH2O+.25CH3COCHO+.53CH3CO3+.53GLYALD+.22HYAC+.22CO+nume	ARR2(2.7e-12_dp,-360._dp,TEMP);	Emmons et al. (2010)
G120	MACRO2+NO=.8ONITR+nume	ARR2(1.3e-13_dp,-360._dp,TEMP);	Emmons et al. (2010)
G121	MACRO2+NO3=NO2+.47HO2+.25CH2O+.25CH3COCHO+.22CO+.53GLYALD+.22HYAC+.53CH3CO3+tracer_4	2.4e-12_dp;	Emmons et al. (2010)
G122	MACRO2+HO2=MACROOH+den	ARR2(8.e-13_dp,-700._dp,TEMP);	Emmons et al. (2010)
G123	MACRO2+CH3O2=.73HO2+.88CH2O+.11CO+.24CH3COCHO+.26GLYALD+.26CH3CO3+.25CH3OH+.23HYAC+den+tracer_19	ARR2(5.e-13_dp,-400._dp,TEMP);	Emmons et al. (2010)
G124	MACRO2+CH3CO3=.25CH3COCHO+CH3O2+.22CO+.47HO2+.53GLYALD+.22HYAC+.25CH2O+.53CH3CO3{+CO2}+den	1.4e-11_dp;	Emmons et al. (2010)
G125	MACROOH+OH=.5MCO3+.2MACRO2+.1OH+.2HO2	ARR2(2.3e-11_dp,-200._dp,TEMP);	Emmons et al. (2010)
G126	MCO3+NO=NO2+CH2O+CH3CO3+nume{+CO2}	ARR2(5.3e-12_dp,-360._dp,TEMP);	Emmons et al. (2010)
G127	MCO3+NO3=NO2+CH2O+CH3CO3{+CO2}+tracer_4	5.e-12_dp;	Emmons et al. (2010)
G128	MCO3+HO2=.25O3+.25CH3COOH+.75CH3COOOH+den{+0.75O2}	ARR2(4.3e-13_dp,-1040._dp,TEMP);	Emmons et al. (2010)
G129	MCO3+CH3O2=2CH2O+HO2+CH3CO3+den{+CO2}+tracer_19	ARR2(2.e-12_dp,-500._dp,TEMP);	Emmons et al. (2010)
G130	MCO3+CH3CO3=CH3O2+CH2O+CH3CO3+den{+2CO2}	ARR2(4.6e-12_dp,-530._dp,TEMP);	Emmons et al. (2010)
G131	MCO3+MCO3=2CH2O+2CH3CO3+den{+2CO2}	ARR2(2.3e-12_dp,-530._dp,TEMP);	Emmons et al. (2010)
G132	MCO3+NO2+M=MPAN{+M}	1.1e-11_dp*300._dp/(temp*c_m);	Emmons et al. (2010)
G133	MPAN+M=MCO3+NO2{+M}	1.2221e17_dp*300._dp*exp(-14000._dp/temp)/(temp*c_m);	Emmons et al. (2010)
G134	OH+BENZENE=.53PHENOL+.12BEPOMUC+.65HO2+.35BENZO2	ARR2(2.3e-12_dp,193._dp,TEMP);	Emmons et al. (2010)
G135	OH+BENZENE=OH+BENZENE+CVASOA4	ARR2(2.3e-12_dp,193._dp,TEMP)*vbs_yield(nume,den,vbs_aro2,vbs_c1000);	Shrivastava et al. (2011)
G136	OH+BENZENE=OH+BENZENE+CVASOA3	ARR2(2.3e-12_dp,193._dp,TEMP)*vbs_yield(nume,den,vbs_aro2,vbs_c100);	Shrivastava et al. (2011)
G137	OH+BENZENE=OH+BENZENE+CVASOA2	ARR2(2.3e-12_dp,193._dp,TEMP)*vbs_yield(nume,den,vbs_aro2,vbs_c10);	Shrivastava et al. (2011)
G138	OH+BENZENE=OH+BENZENE+CVASOA1	ARR2(2.3e-12_dp,193._dp,TEMP)*vbs_yield(nume,den,vbs_aro2,vbs_c1);	Shrivastava et al. (2011)
G139	OH+PHENOL=0.14PHENO2+0.80HO2+0.06PHENO	ARR2(4.7e-13_dp,-1220._dp,TEMP);	Emmons et al. (2010)
G140	PHENO2+NO=HO2+.70GLYOXAL+NO2+nume	ARR2(2.6e-12_dp,-365._dp,TEMP);	Emmons et al. (2010)
G141	PHENO2+HO2=PHENOOH+den	ARR2(7.5e-13_dp,-700._dp,TEMP);	Emmons et al. (2010)
G142	OH+PHENOOH=PHENO2	ARR2(3.8e-12_dp,-200._dp,TEMP);	Emmons et al. (2010)
G143	PHENO+NO2=M+tracer_4	2.1e-12_dp;	Emmons et al. (2010)
G144	PHENO+O3=C6H5O2+tracer_4	2.8e-13_dp;	Emmons et al. (2010)
G145	C6H5O2+NO=PHENO+NO2+nume	ARR2(2.6e-12_dp,-365._dp,TEMP);	Emmons et al. (2010)
G146	C6H5O2+HO2=C6H5OOH+den	ARR2(7.5e-13_dp,-700._dp,TEMP);	Emmons et al. (2010)
G147	OH+C6H5OOH=C6H5O2	ARR2(3.8e-12_dp,-200._dp,TEMP);	Emmons et al. (2010)
G148	BENZO2+NO=NO2+GLYOXAL+0.5BIGALD1+HO2+nume	ARR2(2.6e-12_dp,-365._dp,TEMP);	Emmons et al. (2010)
G149	BENZO2+HO2=BENZOOH+den	ARR2(7.5e-13_dp,-700._dp,TEMP);	Emmons et al. (2010)
G150	OH+BENZOOH=BENZO2	ARR2(3.8e-12_dp,-200._dp,TEMP);	Emmons et al. (2010)
G151	MALO2+NO2=M+tracer_4	TROE(8.5e-29_dp,6.5_dp,1.1e-11_dp,1._dp,TEMP,C_M);	Emmons et al. (2010)
G152	MALO2+NO=0.4GLYOXAL+0.4HO2+0.4CO+nume	ARR2(7.5e-12_dp,-290._dp,TEMP);	Emmons et al. (2010)
G153	MALO2+HO2=0.16GLYOXAL+0.16HO2+0.16CO+den	ARR2(4.3e-13_dp,-1040._dp,TEMP);	Emmons et al. (2010)
G154	OH+TOLUENE=0.18CRESOL+0.10TEPOMUC+0.07BZOO+0.65TOLO2+0.28HO2	ARR2(1.7e-12_dp,-352._dp,TEMP);	Emmons et al. (2010)
G155	OH+TOLUENE=OH+TOLUENE+CVASOA4	ARR2(1.7e-12_dp,-352._dp,TEMP)*vbs_yield(nume,den,vbs_aro1,vbs_c1000);	Shrivastava et al. (2011)
G156	OH+TOLUENE=OH+TOLUENE+CVASOA3	ARR2(1.7e-12_dp,-352._dp,TEMP)*vbs_yield(nume,den,vbs_aro1,vbs_c100);	Shrivastava et al. (2011)
G157	OH+TOLUENE=OH+TOLUENE+CVASOA2	ARR2(1.7e-12_dp,-352._dp,TEMP)*vbs_yield(nume,den,vbs_aro1,vbs_c10);	Shrivastava et al. (2011)
G158	OH+TOLUENE=OH+TOLUENE+CVASOA1	ARR2(1.7e-12_dp,-352._dp,TEMP)*vbs_yield(nume,den,vbs_aro1,vbs_c1);	Shrivastava et al. (2011)
G159	OH+CRESOL=0.20PHENO2+0.73HO2+0.07PHENO	4.7e-11_dp;	Emmons et al. (2010)
G160	BZOO+HO2=BZOOH+den	ARR2(7.5e-13_dp,-700._dp,TEMP);	Emmons et al. (2010)
G161	OH+BZOOH=BZOO	ARR2(3.8e-12_dp,-200._dp,TEMP);	Emmons et al. (2010)
G162	BZOO+NO=BZALD+NO2+HO2+nume	ARR2(2.6e-12_dp,-365._dp,TEMP);	Emmons et al. (2010)
G163	OH+BZALD=ACBZO2	ARR2(5.9e-12_dp,-225._dp,TEMP);	Emmons et al. (2010)
G164	ACBZO2+NO2=PBZNIT	TROE(8.5e-29_dp,6.5_dp,1.1e-11_dp,1._dp,TEMP,C_M);	Emmons et al. (2010)
G165	PBZNIT=ACBZO2+NO2	TROEE(1.111e28_dp,14000._dp,8.5e-29_dp,6.5_dp,1.1e-11_dp,0._dp,TEMP,C_M);	Emmons et al. (2010)
G166	ACBZO2+NO=C6H5O2+NO2+nume	ARR2(7.5e-12_dp,-290._dp,TEMP);	Emmons et al. (2010)
G167	ACBZO2+HO2=0.4C6H5O2+0.4OH+den	ARR2(4.3e-13_dp,-1040._dp,TEMP);	Emmons et al. (2010)
G168	TOLO2+NO=NO2+0.6GLYOXAL+0.4CH3COCHO+HO2+0.2BIGALD1+0.2BIGALD2+0.2BIGALD3+nume	ARR2(2.6e-12_dp,-365._dp,TEMP);	Emmons et al. (2010)
G169	DICARBO2+HO2=0.4OH+0.07HO2+0.07CH3COCHO+0.07CO+0.33CH3O2+den	ARR2(4.3e-13_dp,-1040._dp,TEMP);	Emmons et al. (2010)
G170	DICARBO2+NO=NO2+0.17HO2+0.17CH3COCHO+0.17CO+0.83CH3O2+nume	ARR2(7.5e-12_dp,-290._dp,TEMP);	Emmons et al. (2010)
G171	MDIALO2+HO2=0.4OH+0.33HO2+0.07CH3COCHO+0.14CO+0.07CH3O2+0.07GLYOXAL+den	ARR2(4.3e-13_dp,-1040._dp,TEMP);	Emmons et al. (2010)
G172	MDIALO2+NO=NO2+0.83HO2+0.17CH3COCHO+0.35CO+0.17CH3O2+0.17GLYOXAL+nume	ARR2(7.5e-12_dp,-290._dp,TEMP);	Emmons et al. (2010)
G173	DICARBO2+NO2=M+tracer_4	TROE(8.5e-29_dp,6.5_dp,1.1e-11_dp,1._dp,TEMP,C_M);	Emmons et al. (2010)
G174	MDIALO2+NO2=M+tracer_4	TROE(8.5e-29_dp,6.5_dp,1.1e-11_dp,1._dp,TEMP,C_M);	Emmons et al. (2010)
G175	OH+XYLENES=0.15XYLOL+0.23TEPOMUC+0.06BZOO+0.56XYLENO2+0.38HO2	1.7e-11_dp;	Emmons et al. (2010)
G176	OH+XYLENES=OH+XYLENES+CVASOA4	1.7e-11_dp*vbs_yield(nume,den,vbs_aro2,vbs_c1000);	Shrivastava et al. (2011)
G177	OH+XYLENES=OH+XYLENES+CVASOA3	1.7e-11_dp*vbs_yield(nume,den,vbs_aro2,vbs_c100);	Shrivastava et al. (2011)
G178	OH+XYLENES=OH+XYLENES+CVASOA2	1.7e-11_dp*vbs_yield(nume,den,vbs_aro2,vbs_c10);	Shrivastava et al. (2011)
G179	OH+XYLENES=OH+XYLENES+CVASOA1	1.7e-11_dp*vbs_yield(nume,den,vbs_aro2,vbs_c1);	Shrivastava et al. (2011)
G180	OH+XYLOL=0.30XYLOLO2+0.63HO2+0.07PHENO	8.4e-11_dp;	Emmons et al. (2010)
G181	XYLOLO2+NO=HO2+NO2+.17GLYOXAL+.51CH3COCHO+nume	ARR2(2.6e-12_dp,-365._dp,TEMP);	Emmons et al. (2010)
G182	XYLOLO2+HO2=XYLOLOOH+den	ARR2(7.5e-13_dp,-700._dp,TEMP);	Emmons et al. (2010)
G183	OH+XYLOLOOH=XYLOLO2	ARR2(3.8e-12_dp,-200._dp,TEMP);	Emmons et al. (2010)
G184	XYLENO2+HO2=XYLENOOH+den	ARR2(7.5e-13_dp,-700._dp,TEMP);	Emmons et al. (2010)
G185	OH+XYLENOOH=XYLENO2	ARR2(3.8e-12_dp,-200._dp,TEMP);	Emmons et al. (2010)
G186	XYLENO2+NO=NO2+HO2+0.34GLYOXAL+0.54CH3COCHO+0.06BIGALD1+0.2BIGALD2+0.15BIGALD3+.21BIGALD4+nume	ARR2(2.6e-12_dp,-365._dp,TEMP);	Emmons et al. (2010)
G187	APIN+OH=TERPO2	ARR2(1.2e-11_dp,-440._dp,TEMP);	Emmons et al. (2010)
G188	APIN+OH=APIN+OH+CVBSOA4	ARR2(1.2e-11_dp,-440._dp,TEMP)*vbs_yield(nume,den,vbs_terp,vbs_c1000);	Shrivastava et al. (2011)
G189	APIN+OH=APIN+OH+CVBSOA3	ARR2(1.2e-11_dp,-440._dp,TEMP)*vbs_yield(nume,den,vbs_terp,vbs_c100);	Shrivastava et al. (2011)
G190	APIN+OH=APIN+OH+CVBSOA2	ARR2(1.2e-11_dp,-440._dp,TEMP)*vbs_yield(nume,den,vbs_terp,vbs_c10);	Shrivastava et al. (2011)
G191	APIN+OH=APIN+OH+CVBSOA1	ARR2(1.2e-11_dp,-440._dp,TEMP)*vbs_yield(nume,den,vbs_terp,vbs_c1);	Shrivastava et al. (2011)
G192	BPIN+OH=TERPO2	ARR2(1.6e-11_dp,-470._dp,TEMP);	Emmons et al. (2010)
G193	BPIN+OH=BPIN+OH+CVBSOA4	ARR2(1.6e-11_dp,-470._dp,TEMP)*vbs_yield(nume,den,vbs_terp,vbs_c1000);	Shrivastava et al. (2011)
G194	BPIN+OH=BPIN+OH+CVBSOA3	ARR2(1.6e-11_dp,-470._dp,TEMP)*vbs_yield(nume,den,vbs_terp,vbs_c100);	Shrivastava et al. (2011)
G195	BPIN+OH=BPIN+OH+CVBSOA2	ARR2(1.6e-11_dp,-470._dp,TEMP)*vbs_yield(nume,den,vbs_terp,vbs_c10);	Shrivastava et al. (2011)
G196	BPIN+OH=BPIN+OH+CVBSOA1	ARR2(1.6e-11_dp,-470._dp,TEMP)*vbs_yield(nume,den,vbs_terp,vbs_c1);	Shrivastava et al. (2011)
G197	LIMON+OH=TERPO2	ARR2(4.2e-11_dp,-400._dp,TEMP);	Emmons et al. (2010)
G198	LIMON+OH=LIMON+OH+CVBSOA4	ARR2(4.2e-11_dp,-400._dp,TEMP)*vbs_yield(nume,den,vbs_terp,vbs_c1000);	Shrivastava et al. (2011)
G199	LIMON+OH=LIMON+OH+CVBSOA3	ARR2(4.2e-11_dp,-400._dp,TEMP)*vbs_yield(nume,den,vbs_terp,vbs_c100);	Shrivastava et al. (2011)
G200	LIMON+OH=LIMON+OH+CVBSOA2	ARR2(4.2e-11_dp,-400._dp,TEMP)*vbs_yield(nume,den,vbs_terp,vbs_c10);	Shrivastava et al. (2011)
G201	LIMON+OH=LIMON+OH+CVBSOA1	ARR2(4.2e-11_dp,-400._dp,TEMP)*vbs_yield(nume,den,vbs_terp,vbs_c1);	Shrivastava et al. (2011)
G202	MYRC+OH=TERPO2	2.1e-10_dp;	Emmons et al. (2010)
G203	MYRC+OH=MYRC+OH+CVBSOA4	2.1e-10_dp*vbs_yield(nume,den,vbs_terp,vbs_c1000);	Shrivastava et al. (2011)
G204	MYRC+OH=MYRC+OH+CVBSOA3	2.1e-10_dp*vbs_yield(nume,den,vbs_terp,vbs_c100);	Shrivastava et al. (2011)
G205	MYRC+OH=MYRC+OH+CVBSOA2	2.1e-10_dp*vbs_yield(nume,den,vbs_terp,vbs_c10);	Shrivastava et al. (2011)
G206	MYRC+OH=MYRC+OH+CVBSOA1	2.1e-10_dp*vbs_yield(nume,den,vbs_terp,vbs_c1);	Shrivastava et al. (2011)
G207	BCARY+OH=TERPO2	2.0e-10_dp;	Emmons et al. (2010)
G208	BCARY+OH=BCARY+OH+CVBSOA4	2.0e-10_dp*vbs_yield(nume,den,vbs_terp,vbs_c1000);	Shrivastava et al. (2011)
G209	BCARY+OH=BCARY+OH+CVBSOA3	2.0e-10_dp*vbs_yield(nume,den,vbs_terp,vbs_c100);	Shrivastava et al. (2011)
G210	BCARY+OH=BCARY+OH+CVBSOA2	2.0e-10_dp*vbs_yield(nume,den,vbs_terp,vbs_c10);	Shrivastava et al. (2011)
G211	BCARY+OH=BCARY+OH+CVBSOA1	2.0e-10_dp*vbs_yield(nume,den,vbs_terp,vbs_c1);	Shrivastava et al. (2011)
G212	APIN+O3=.33TERPROD1+.3TERPROD2+.63OH+.57HO2+.23CO+.52CH3COCH3+.34CH2O+.1BIGALD+.05HCOOH+.05BIGALK+.06CH3CO3+.06RO2{+.27CO2}+tracer_4	ARR2(6.3e-16_dp,580._dp,TEMP);	Emmons et al. (2010)
G213	APIN+O3=APIN+O3+CVBSOA4	ARR2(6.3e-16_dp,580._dp,TEMP)*vbs_yield(nume,den,vbs_terp,vbs_c1000);	Shrivastava et al. (2011)
G214	APIN+O3=APIN+O3+CVBSOA3	ARR2(6.3e-16_dp,580._dp,TEMP)*vbs_yield(nume,den,vbs_terp,vbs_c100);	Shrivastava et al. (2011)
G215	APIN+O3=APIN+O3+CVBSOA2	ARR2(6.3e-16_dp,580._dp,TEMP)*vbs_yield(nume,den,vbs_terp,vbs_c10);	Shrivastava et al. (2011)
G216	APIN+O3=APIN+O3+CVBSOA1	ARR2(6.3e-16_dp,580._dp,TEMP)*vbs_yield(nume,den,vbs_terp,vbs_c1);	Shrivastava et al. (2011)
G217	BPIN+O3=.33TERPROD1+.3TERPROD2+.63OH+.57HO2+.23CO+.52CH3COCH3+.34CH2O+.1BIGALD+.05HCOOH+.05BIGALK+.06CH3CO3+.06RO2{+.27CO2}+tracer_4	ARR2(1.7e-15_dp,1300._dp,TEMP);	Emmons et al. (2010)
G218	BPIN+O3=BPIN+O3+CVBSOA4	ARR2(1.7e-15_dp,1300._dp,TEMP)*vbs_yield(nume,den,vbs_terp,vbs_c1000);	Shrivastava et al. (2011)
G219	BPIN+O3=BPIN+O3+CVBSOA3	ARR2(1.7e-15_dp,1300._dp,TEMP)*vbs_yield(nume,den,vbs_terp,vbs_c100);	Shrivastava et al. (2011)
G220	BPIN+O3=BPIN+O3+CVBSOA2	ARR2(1.7e-15_dp,1300._dp,TEMP)*vbs_yield(nume,den,vbs_terp,vbs_c10);	Shrivastava et al. (2011)
G221	BPIN+O3=BPIN+O3+CVBSOA1	ARR2(1.7e-15_dp,1300._dp,TEMP)*vbs_yield(nume,den,vbs_terp,vbs_c1);	Shrivastava et al. (2011)
G222	LIMON+O3=.33TERPROD1+.3TERPROD2+.63OH+.57HO2+.23CO+.52CH3COCH3+.34CH2O+.1BIGALD+.05HCOOH+.05BIGALK+.06CH3CO3+.06RO2{+.27CO2}+tracer_4	ARR2(3.0e-15_dp,780._dp,TEMP);	Emmons et al. (2010)
G223	LIMON+O3=LIMON+O3+CVBSOA4	ARR2(3.0e-15_dp,780._dp,TEMP)*vbs_yield(nume,den,vbs_terp,vbs_c1000);	Shrivastava et al. (2011)
G224	LIMON+O3=LIMON+O3+CVBSOA3	ARR2(3.0e-15_dp,780._dp,TEMP)*vbs_yield(nume,den,vbs_terp,vbs_c100);	Shrivastava et al. (2011)
G225	LIMON+O3=LIMON+O3+CVBSOA2	ARR2(3.0e-15_dp,780._dp,TEMP)*vbs_yield(nume,den,vbs_terp,vbs_c10);	Shrivastava et al. (2011)
G226	LIMON+O3=LIMON+O3+CVBSOA1	ARR2(3.0e-15_dp,780._dp,TEMP)*vbs_yield(nume,den,vbs_terp,vbs_c1);	Shrivastava et al. (2011)
G227	MYRC+O3=.33TERPROD1+.3TERPROD2+.63OH+.57HO2+.23CO+.52CH3COCH3+.34CH2O+.1BIGALD+.05HCOOH+.05BIGALK+.06CH3CO3+.06RO2{+.27CO2}+tracer_4	4.7e-16_dp;	Emmons et al. (2010)
G228	MYRC+O3=MYRC+O3+CVBSOA4	4.7e-16_dp*vbs_yield(nume,den,vbs_terp,vbs_c1000);	Shrivastava et al. (2011)
G229	MYRC+O3=MYRC+O3+CVBSOA3	4.7e-16_dp*vbs_yield(nume,den,vbs_terp,vbs_c100);	Shrivastava et al. (2011)
G230	MYRC+O3=MYRC+O3+CVBSOA2	4.7e-16_dp*vbs_yield(nume,den,vbs_terp,vbs_c10);	Shrivastava et al. (2011)
G231	MYRC+O3=MYRC+O3+CVBSOA1	4.7e-16_dp*vbs_yield(nume,den,vbs_terp,vbs_c1);	Shrivastava et al. (2011)
G232	BCARY+O3=.33TERPROD1+.3TERPROD2+.63OH+.57HO2+.23CO+.52CH3COCH3+.34CH2O+.1BIGALD+.05HCOOH+.05BIGALK+.06CH3CO3+.06RO2{+.27CO2}+tracer_4	1.2e-14_dp;	Emmons et al. (2010)
G233	BCARY+O3=BCARY+O3+CVBSOA4	1.2e-14_dp*vbs_yield(nume,den,vbs_terp,vbs_c1000);	Shrivastava et al. (2011)
G234	BCARY+O3=BCARY+O3+CVBSOA3	1.2e-14_dp*vbs_yield(nume,den,vbs_terp,vbs_c100);	Shrivastava et al. (2011)
G235	BCARY+O3=BCARY+O3+CVBSOA2	1.2e-14_dp*vbs_yield(nume,den,vbs_terp,vbs_c10);	Shrivastava et al. (2011)
G236	BCARY+O3=BCARY+O3+CVBSOA1	1.2e-14_dp*vbs_yield(nume,den,vbs_terp,vbs_c1);	Shrivastava et al. (2011)
G237	LIMON+NO3=NTERPO2+tracer_4	1.1e-11_dp;	Emmons et al. (2010)
G238	LIMON+NO3=LIMON+NO3+CVBSOA4	1.1e-11_dp*vbs_yield(nume,den,vbs_terp,vbs_c1000);	Shrivastava et al. (2011)
G239	LIMON+NO3=LIMON+NO3+CVBSOA3	1.1e-11_dp*vbs_yield(nume,den,vbs_terp,vbs_c100);	Shrivastava et al. (2011)
G240	LIMON+NO3=LIMON+NO3+CVBSOA2	1.1e-11_dp*vbs_yield(nume,den,vbs_terp,vbs_c10);	Shrivastava et al. (2011)
G241	LIMON+NO3=LIMON+NO3+CVBSOA1	1.1e-11_dp*vbs_yield(nume,den,vbs_terp,vbs_c1);	Shrivastava et al. (2011)
G242	MYRC+NO3=NTERPO2+tracer_4	1.2e-11_dp;	Emmons et al. (2010)
G243	MYRC+NO3=MYRC+NO3+CVBSOA4	1.2e-11_dp*vbs_yield(nume,den,vbs_terp,vbs_c1000);	Shrivastava et al. (2011)
G244	MYRC+NO3=MYRC+NO3+CVBSOA3	1.2e-11_dp*vbs_yield(nume,den,vbs_terp,vbs_c100);	Shrivastava et al. (2011)
G245	MYRC+NO3=MYRC+NO3+CVBSOA2	1.2e-11_dp*vbs_yield(nume,den,vbs_terp,vbs_c10);	Shrivastava et al. (2011)
G246	MYRC+NO3=MYRC+NO3+CVBSOA1	1.2e-11_dp*vbs_yield(nume,den,vbs_terp,vbs_c1);	Shrivastava et al. (2011)
G247	BCARY+NO3=NTERPO2+tracer_4	1.9e-11_dp;	Emmons et al. (2010)
G248	BCARY+NO3=BCARY+NO3+CVBSOA4	1.9e-11_dp*vbs_yield(nume,den,vbs_terp,vbs_c1000);	Shrivastava et al. (2011)
G249	BCARY+NO3=BCARY+NO3+CVBSOA3	1.9e-11_dp*vbs_yield(nume,den,vbs_terp,vbs_c100);	Shrivastava et al. (2011)
G250	BCARY+NO3=BCARY+NO3+CVBSOA2	1.9e-11_dp*vbs_yield(nume,den,vbs_terp,vbs_c10);	Shrivastava et al. (2011)
G251	BCARY+NO3=BCARY+NO3+CVBSOA1	1.9e-11_dp*vbs_yield(nume,den,vbs_terp,vbs_c1);	Shrivastava et al. (2011)
G252	TERPO2+NO=.1ONITR+.9NO2+.36CH2O+.045CH3COCH3+.9TERPROD1+.9HO2+nume	ARR2(4.2e-12_dp,-180._dp,TEMP);	Emmons et al. (2010)
G253	TERPO2+HO2=TERPOOH+den	ARR2(7.5e-13_dp,-700._dp,TEMP);	Emmons et al. (2010)
G254	TERPO2+CH3O2=TERPROD1+.95CH2O+.25CH3OH+HO2+tracer_19+.025CH3COCH3+den	ARR2(2.0e-12_dp,-500._dp,TEMP);	Emmons et al. (2010)
G255	TERPOOH+OH=TERPO2	3.3e-11_dp;	Emmons et al. (2010)
G256	TERP2OOH+OH=TERP2O2	2.3e-11_dp;	Emmons et al. (2010)
G257	TERPROD1+OH=TERP2O2	5.7e-11_dp;	Emmons et al. (2010)
G258	TERPROD1+NO3=.5TERP2O2+.5NTERPO2+tracer_4	1.0e-12_dp;	Emmons et al. (2010)
G259	TERP2O2+NO=.1ONITR+.9NO2+.34CH2O+.27CH3COCH3+.225CO+.9TERPROD2+.9HO2+.225GLYALD{+.9CO2}+nume	ARR2(4.2e-12_dp,-180._dp,TEMP);	Emmons et al. (2010)
G260	TERP2O2+HO2=TERP2OOH+den	ARR2(7.5e-13_dp,-700._dp,TEMP);	Emmons et al. (2010)
G261	TERP2O2+CH3O2=TERPROD2+.93CH2O+.25CH3OH+HO2+tracer_19{+.5CO2}+.125CO+.125GLYALD+.15CH3COCH3+den	ARR2(2.0e-12_dp,-500._dp,TEMP);	Emmons et al. (2010)
G262	TERPROD2+OH=.15RO2+.68CH2O{+1.8CO2}+.5CH3COCH3+.65CH3CO3+.2HO2+.7CO	3.4e-11_dp;	Emmons et al. (2010)
G263	NTERPO2+NO=.1ONITR+1.9NO2+.9TERPROD1+nume	ARR2(4.2e-12_dp,-180._dp,TEMP);	Emmons et al. (2010)
G264	NTERPO2+HO2=ONITR+den	ARR2(7.5e-13_dp,-700._dp,TEMP);	Emmons et al. (2010)
G265	NTERPO2+CH3O2=.5ONITR+.75CH2O+.25CH3OH+.5HO2+tracer_19+.5TERPROD1+.5NO2+den	ARR2(2.0e-12_dp,-500._dp,TEMP);	Emmons et al. (2010)
G266	NTERPO2+NO3=2NO2+TERPROD1	2.4e-12_dp;	Emmons et al. (2010)
G267	CH3COOH+OH=CH3O2{+H2O+CO2}	7.e-13_dp;	Emmons et al. (2010)
G268	ISOP+NO3=ISOPNO3+tracer_4	ARR2(3.03e-12_dp,446._dp,TEMP);	Emmons et al. (2010)
G269	ISOPNO3+NO=1.206NO2+.794HO2+.072CH2O+.167MACR+.039MVK+.794ONITR+nume	ARR2(2.7e-12_dp,-360._dp,TEMP);	Emmons et al. (2010)
G270	ISOPNO3+NO3=1.206NO2+.072CH2O+.167MACR+.039MVK+.794ONITR+.794HO2+tracer_3	2.4e-12_dp;	Emmons et al. (2010)
G271	ISOPNO3+HO2=.206NO2+.206OH+.206CH2O+.167MACR+.039MVK+.794ONITR+den	ARR2(8.e-13_dp,-700._dp,TEMP);	Emmons et al. (2010)
G272	CH3COCHO+OH=CH3CO3+CO{+H2O}	ARR2(8.4e-13_dp,-830._dp,TEMP);	Emmons et al. (2010)
G273	CH3COCHO+NO3=HNO3+CO+CH3CO3+tracer_4	ARR2(1.4e-12_dp,1860._dp,TEMP);	Emmons et al. (2010)
G274	ONITR+OH=HYDRALD+HO2+.4NO2+0.6tracer_3	4.5e-11_dp;	Emmons et al. (2010)
G275	ONITR+NO3=HYDRALD+HO2+NO2+2tracer_3	ARR2(1.4e-12_dp,1860._dp,TEMP);	Emmons et al. (2010)
G276	HYDRALD+OH=XO2	ARR2(1.86e-11_dp,-175._dp,TEMP);	Emmons et al. (2010)
G277	XO2+NO=NO2+HO2+.25CO+.25CH2O+.25GLYOXAL+.25CH3COCHO+.25HYAC+.25GLYALD+nume	ARR2(2.7e-12_dp,-360._dp,TEMP);	Emmons et al. (2010)
G278	XO2+NO3=NO2+HO2+.25CO+.25CH2O+.25GLYOXAL+.25CH3COCHO+.25HYAC+.25GLYALD+tracer_4	2.4e-12_dp;	Emmons et al. (2010)
G279	XO2+HO2=XOOH+den	ARR2(8.e-13_dp,-700._dp,TEMP);	Emmons et al. (2010)
G280	XO2+CH3O2=.3CH3OH+.8HO2+.8CH2O+.2CO+tracer_19+.1GLYOXAL+.1CH3COCHO+.1HYAC+.1GLYALD+den	ARR2(5.e-13_dp,-400._dp,TEMP);	Emmons et al. (2010)
G281	XO2+CH3CO3=.25CO+.25CH2O+.25GLYOXAL+CH3O2+HO2+.25CH3COCHO+.25HYAC+.25GLYALD{+CO2}+den	ARR2(1.3e-12_dp,-640._dp,TEMP);	Emmons et al. (2010)
G282	XOOH+OH=XO2{+H2O}	ARR2(1.9e-12_dp,-190._dp,TEMP);	Emmons et al. (2010)
G283	XOOH+OH=OH{+H2O}	THERMAL_T2(7.69e-17_dp,-253._dp,TEMP);	Emmons et al. (2010)
G284	CH3OH+OH=HO2+CH2O+tracer_14	ARR2(7.3e-12_dp,620._dp,TEMP);	Emmons et al. (2010)
G285	C2H5OH+OH=HO2+CH3CHO	ARR2(6.9e-12_dp,230._dp,TEMP);	Emmons et al. (2010)
G286	MPAN+OH=.5HYAC+.5NO3+.5CH2O+.5HO2{+0.5CO2}	JPL_TROE(8.e-27_dp,3.5_dp,3.e-11_dp,0.0_dp,.5_dp,TEMP,C_M);	Emmons et al. (2010)
G287	PAN+OH=CH2O+NO3{+CO2}	4.e-14_dp;	Emmons et al. (2010)
G288	HYAC+OH=CH3COCHO+HO2	3.e-12_dp;	Emmons et al. (2010)
G289	GLYALD+OH=HO2+.2GLYOXAL+.8CH2O{+0.8CO2}	1.e-11_dp;	Emmons et al. (2010)
G290	DMS+OH=SO2	ARR2(9.6e-12_dp,234._dp,TEMP);	Emmons et al. (2010)
G291	DMS+OH=.5SO2+.5HO2	usr24(temp,c_m);	Emmons et al. (2010)
G292	DMS+NO3=SO2+HNO3+tracer_4	ARR2(1.9e-13_dp,-520._dp,TEMP);	Emmons et al. (2010)
G293	NH3+OH=M	ARR2(1.7e-12_dp,710._dp,TEMP);	Emmons et al. (2010)
G294	HO2=.5H2O2	usr26(rh,temp);	Emmons et al. (2010)
G295	C2H5O2+C2H5O2=1.6CH3CHO+1.2HO2+.4C2H5OH+den	6.8e-14_dp;	Emmons et al. (2010)
G296	MBO+OH=MBOO2	ARR2(8.1e-12_dp,-610._dp,TEMP);	Emmons et al. (2010)
G297	MBO+OH=MBO+OH+CVBSOA4	ARR2(8.1e-12_dp,-610._dp,TEMP)*vbs_yield(nume,den,vbs_terp,vbs_c1000);	Shrivastava et al. (2011)
G298	MBO+OH=MBO+OH+CVBSOA3	ARR2(8.1e-12_dp,-610._dp,TEMP)*vbs_yield(nume,den,vbs_terp,vbs_c100);	Shrivastava et al. (2011)
G299	MBO+OH=MBO+OH+CVBSOA2	ARR2(8.1e-12_dp,-610._dp,TEMP)*vbs_yield(nume,den,vbs_terp,vbs_c10);	Shrivastava et al. (2011)
G300	MBO+OH=MBO+OH+CVBSOA1	ARR2(8.1e-12_dp,-610._dp,TEMP)*vbs_yield(nume,den,vbs_terp,vbs_c1);	Shrivastava et al. (2011)
G301	MBOO2+NO=HO2+.67GLYALD+.67CH3COCH3+.33HMPROP+.33CH2O+NO2+nume	ARR2(2.6e-12_dp,-365._dp,TEMP);	Emmons et al. (2010)
G302	MBOO2+CH3O2=.917CH2O+HO2+.25CH3OH+.333GLYALD+tracer_19+.333CH3COCH3+.167HMPROP+den	ARR2(3.75e-13_dp,40._dp,TEMP);	Emmons et al. (2010)
G303	HMPROP+OH=HMPROPO2	1.4e-11_dp;	Emmons et al. (2010)
G304	HMPROPO2+NO=NO2+HO2+CH3COCH3{+CO2}+nume	ARR2(2.6e-12_dp,-365._dp,TEMP);	Emmons et al. (2010)
G305	HMPROPO2+HO2=.4OH+.4HO2+.4CH3COCH3{+.4*CO2}+den	ARR2(4.3e-13_dp,-1040._dp,TEMP);	Emmons et al. (2010)
G306	MBOO2+HO2=MBOOOH+den	ARR2(7.5e-13_dp,-700._dp,TEMP);	Emmons et al. (2010)
G307	MBOOOH+OH=.5MBOO2+.5OH	ARR2(3.8e-12_dp,-200._dp,TEMP);	Emmons et al. (2010)
G308	MBO+O3=.1CO+.5CH2O+.1CH3COCH3+.9HMPROP+.25HCOOH+.25CO+.06HO2+.06OH+tracer_4	1e-17_dp;	Emmons et al. (2010)
G309	MBO+O3=MBO+O3+CVBSOA4	1e-17_dp*vbs_yield(nume,den,vbs_terp,vbs_c1000);	Shrivastava et al. (2011)
G310	MBO+O3=MBO+O3+CVBSOA3	1e-17_dp*vbs_yield(nume,den,vbs_terp,vbs_c100);	Shrivastava et al. (2011)
G311	MBO+O3=MBO+O3+CVBSOA2	1e-17_dp*vbs_yield(nume,den,vbs_terp,vbs_c10);	Shrivastava et al. (2011)
G312	MBO+O3=MBO+O3+CVBSOA1	1e-17_dp*vbs_yield(nume,den,vbs_terp,vbs_c1);	Shrivastava et al. (2011)
G313	MBO+NO3=MBONO3O2+tracer_4	ARR2(4.6e-14_dp,400._dp,TEMP);	Emmons et al. (2010)
G314	MBO+NO3=MBO+NO3+CVBSOA4	ARR2(4.6e-14_dp,400._dp,TEMP)*vbs_yield(nume,den,vbs_terp,vbs_c1000);	Shrivastava et al. (2011)
G315	MBO+NO3=MBO+NO3+CVBSOA3	ARR2(4.6e-14_dp,400._dp,TEMP)*vbs_yield(nume,den,vbs_terp,vbs_c100);	Shrivastava et al. (2011)
G316	MBO+NO3=MBO+NO3+CVBSOA2	ARR2(4.6e-14_dp,400._dp,TEMP)*vbs_yield(nume,den,vbs_terp,vbs_c10);	Shrivastava et al. (2011)
G317	MBO+NO3=MBO+NO3+CVBSOA1	ARR2(4.6e-14_dp,400._dp,TEMP)*vbs_yield(nume,den,vbs_terp,vbs_c1);	Shrivastava et al. (2011)
G318	MBONO3O2+HO2=.0*H2O+den+tracer_4	ARR2(4.3e-13_dp,-1040._dp,TEMP);	Emmons et al. (2010)
G319	MBONO3O2+NO=.25HMPROP+.25CH2O+1.25NO2+.75ONIT+.75CH3COCH3+.75HO2+nume	ARR2(2.6e-12_dp,-365._dp,TEMP);	Emmons et al. (2010)
G320	MBONO3O2+NO3=.25HMPROP+.25CH2O+1.25NO2+.75ONIT+.75CH3COCH3+.75HO2+tracer_4	2.4e-12_dp;	Emmons et al. (2010)
G321	C2H2+OH{+M}=0.65GLYOXAL+0.65OH+0.35HCOOH+0.35HO2+0.35CO{+M}	TROE(5.5e-30_dp,0._dp,8.3e-13_dp,-2._dp,TEMP,C_M);	Emmons et al. (2010)
G322	HCOOH+OH=HO2+H2O{+CO2}	4.5e-13;	Emmons et al. (2010)
G323	CH2O+HO2=HOCH2OO	ARR2(9.7e-15_dp,-625._dp,TEMP);	Emmons et al. (2010)
G324	HOCH2OO=CH2O+HO2	ARR2(2.4e12_dp,7000._dp,TEMP);	Emmons et al. (2010)
G325	HOCH2OO+NO=HCOOH+NO2+HO2+nume	ARR2(2.6e-12_dp,-265._dp,TEMP);	Emmons et al. (2010)
G326	HOCH2OO+HO2=HCOOH+den	ARR2(7.5e-13_dp,-700._dp,TEMP);	Emmons et al. (2010)
G327	CVASOA4+OH=1.075CVASOA3+OH	ARR2(1.0D-11,0.0_dp,TEMP);	Shrivastava et al. (2011)
G328	CVASOA3+OH=1.075CVASOA2+OH	ARR2(1.0D-11,0.0_dp,TEMP);	Shrivastava et al. (2011)
G329	CVASOA2+OH=1.075CVASOA1+OH	ARR2(1.0D-11,0.0_dp,TEMP);	Shrivastava et al. (2011)
G330	CVASOA1+OH=1.075CVASOAX+OH	ARR2(1.0D-11,0.0_dp,TEMP);	Shrivastava et al. (2011)
G331	CVBSOA4+OH=1.075CVBSOA3+OH	ARR2(1.0D-11,0.0_dp,TEMP);	Shrivastava et al. (2011)
G332	CVBSOA3+OH=1.075CVBSOA2+OH	ARR2(1.0D-11,0.0_dp,TEMP);	Shrivastava et al. (2011)
G333	CVBSOA2+OH=1.075CVBSOA1+OH	ARR2(1.0D-11,0.0_dp,TEMP);	Shrivastava et al. (2011)
G334	CVBSOA1+OH=1.075CVBSOAX+OH	ARR2(1.0D-11,0.0_dp,TEMP);	Shrivastava et al. (2011)
G335	NO+NO2+H2O=2.0HONO	5.0D-40;	Li et al. (2020)
G336	NO+HNO3=NO2+HONO	5.0D-30;	Li et al. (2020)
G337	OH+HONO=NO2	ARR3(1.8D-11,390._dp,TEMP);	Li et al. (2020)
G338	HONO=0.5NO+0.5NO2+0.5H2O	1.0D-20;	Li et al. (2020)
G339	OH+NO=HONO	TROEMS(7.0D-31,-2.6_dp,3.6D-11,-0.1_dp,TEMP,C_M);	Li et al. (2020)
G340	HO2+NO2=HONO	5.0D-16;	Li et al. (2020)
M1	N2O5+H2O(aq)+Cl- =HNO3+ClNO2		Archer-Nicholls et al., 2014
M2	NO2=.5HONO+.5HNO3		Li et al. (2020)
M3	NO2=.5HONO+.5HNO3		Li et al. (2020)
H_P1	CL2+hv=2CL	j(Pj_cl2);	Badia et al. (2019)	Indirect
H_P2	OCLO+hv=O+CLO	j(Pj_oclo);	Badia et al. (2019)	Indirect
H_P3	HOCL+hv=CL+OH+tracer_6	j(Pj_hocl);	Badia et al. (2019)	Indirect
H_P4	CLNO2+hv=CL+NO2	j(Pj_clno2);	Badia et al. (2019)	Indirect
H_P5	CLNO3+hv=CL+NO3	j(Pj_clno3);	Badia et al. (2019)	Indirect
H_P6	CLNO3+hv=CLO+NO2	j(Pj_clno3b);	Badia et al. (2019)	Indirect
H_P7	BR2+hv=2BR	j(Pj_br2);	Badia et al. (2019)	Indirect
H_P8	BRO+hv=BR+O	j(Pj_bro);	Badia et al. (2019)	Indirect
H_P9	HOBR+hv=BR+OH+tracer_5	j(Pj_hobr);	Badia et al. (2019)	Indirect
H_P10	BRNO2+hv=BR+NO2	j(Pj_brno2);	Badia et al. (2019)	Indirect
H_P11	BRNO3+hv=BR+NO3	j(Pj_brno3);	Badia et al. (2019)	Indirect
H_P12	BRNO3+hv=BRO+NO2	j(Pj_brno3b);	Badia et al. (2019)	Indirect
H_P13	BROR+hv=OH+HO2+CH3CO3+0.2*HBR+0.8*BR+0.5CH2O	j(Pj_pooh);	Badia et al. (2019)	Indirect
H_P14	CHBR3+hv{+O2}=3BR	j(Pj_chbr3);	Badia et al. (2019)	Indirect
H_P15	CH3BR+hv=BR+CH3O2	j(Pj_ch3br);	Badia et al. (2019)	Indirect
H_P16	CH2BR2+hv=2BR	j(Pj_ch2br2);	Badia et al. (2019)	Indirect
H_P17	CH2BRCl+hv=BR+Cl	j(Pj_ch2brcl);	Badia et al. (2019)	Indirect
H_P18	CHBRCl2+hv=BR+2Cl	j(Pj_chbrcl2);	Badia et al. (2019)	Indirect
H_P19	CHBR2Cl+hv=2BR+Cl	j(Pj_chbr2cl);	Badia et al. (2019)	Indirect
H_P20	I2+hv=2I	j(Pj_i2);	Badia et al. (2019)	Indirect
H_P21	IO+hv=I+O3	j(Pj_io);	Badia et al. (2019)	Indirect
H_P22	I2O4+hv=OIO+OIO	j(Pj_i2o4);	Badia et al. (2019)	Indirect
H_P23	OIO+hv=I{+O2}+2tracer_7	j(Pj_oio);	Badia et al. (2019)	Indirect
H_P24	I2O2+hv=I+OIO	j(Pj_i2o2);	Badia et al. (2019)	Indirect
H_P25	HOI+hv=I+OH+tracer_7	j(Pj_hoi);	Badia et al. (2019)	Indirect
H_P26	INO2+hv=I+NO2	j(Pj_ino2);	Badia et al. (2019)	Indirect
H_P27	INO3+hv=I+NO3	j(Pj_ino3);	Badia et al. (2019)	Indirect
H_P28	I2O3+hv=OIO+IO	j(Pj_i2o3);	Badia et al. (2019)	Indirect
H_P29	INO+hv=I+NO	j(Pj_ino);	Badia et al. (2019)	Indirect
H_P30	CH2I2+hv{+O2}=2I	j(Pj_ch2i2);	Badia et al. (2019)	Indirect
H_P31	CH3I+hv=I+CH3O2	j(Pj_ch3i);	Badia et al. (2019)	Indirect
H_P32	CH2ClI+hv=I+Cl+2HO2+CO	j(Pj_ch2cli);	Badia et al. (2019)	Indirect
H_P33	CH2IBR+hv=BR+I	j(Pj_ch2ibr);	Badia et al. (2019)	Indirect
H_P34	IBR+hv=I+BR	j(Pj_ibr);	Badia et al. (2019)	Indirect
H_P35	ICl+hv=I+Cl	j(Pj_icl);	Badia et al. (2019)	Indirect
H_P36	BRCL+hv=BR+CL	j(Pj_brcl);	Badia et al. (2019)	Indirect
H_G1	CL+O3=CLO{+O2}	ARR3(2.8D-11,250._dp,TEMP);	Badia et al. (2019)	Indirect
H_G2	CL+HO2=HCL{+O2}	ARR3(1.4d-11,-270._dp,TEMP);	Badia et al. (2019)	Indirect
H_G3	CL+HO2=CLO+OH	ARR3(3.6d-11,375._dp,TEMP);	Badia et al. (2019)	Indirect
H_G4	CL+H2O2=HCL+HO2	ARR3(1.1D-11,980._dp,TEMP);	Badia et al. (2019)	Indirect
H_G5	Cl{+H2}{+O2}=HCl+HO2	ARR3(3.9d-11,2310._dp,TEMP);	Badia et al. (2019)	Indirect
H_G6	Cl+NO2=ClNO2	ATK_3(1.8d-31,-2.d0,1.0d-10,-1.d0,0.6d0,TEMP,C_M);	Badia et al. (2019)	Indirect
H_G7	ClO+OH=Cl+HO2+tracer_6	ARR3(7.3d-12,-300._dp,TEMP)*0.94d0;	Badia et al. (2019)	Indirect
H_G8	ClO+OH=HCl{+O2}+tracer_6	ARR3(7.3d-12,-300._dp,TEMP)*0.06d0;	Badia et al. (2019)	Indirect
H_G9	CLO+HO2=HOCL	ARR3(2.2D-12,-340._dp,TEMP);	Badia et al. (2019)	Indirect
H_G10	ClO+O3=Cl{+2O2}+2tracer_6	1.5d-17;	Badia et al. (2019)	Indirect
H_G11	CLO+NO=CL+NO2	ARR3(6.2D-12,-295._dp,TEMP);	Badia et al. (2019)	Indirect
H_G12	CLO+NO2=CLNO3	ATK_3(1.8D-31,-3.4D0,1.5d-11,-1.9d0,0.6d0,TEMP,C_M);	Badia et al. (2019)	Indirect
H_G13	CLO+CLO=2CL{+O2}+2tracer_6	ARR3(3.0D-11,2450._dp,TEMP);	Badia et al. (2019)	Indirect
H_G14	CLO+CLO=CL2{+O2}+2tracer_6	ARR3(1.0D-12,1590._dp,TEMP);	Badia et al. (2019)	Indirect
H_G15	CLO+CLO=OCLO+CL	ARR3(3.5D-13,1370._dp,TEMP);	Badia et al. (2019)	Indirect
H_G16	HCL+OH=H2O+CL	ARR3(1.7D-12,230._dp,TEMP);	Badia et al. (2019)	Indirect
H_G17	HOCl+OH=ClO+H2O	ARR3(3.0d-12,500._dp,TEMP);	Badia et al. (2019)	Indirect
H_G18	CL+CLNO3=CL2+NO3	ARR3(6.2D-12,-145._dp,TEMP);	Badia et al. (2019)	Indirect
H_G19	CLNO3+OH=0.5CLO+0.5HNO3+0.5HOCL+0.5NO3	ARR3(1.2D-12,330._dp,TEMP);	Badia et al. (2019)	Indirect
H_G20	CLNO2+OH=HOCL+NO2	ARR3(2.4D-12,1250._dp,TEMP);	Badia et al. (2019)	Indirect
H_G21	CL+CH4=HCL+CH3O2	ARR3(6.6D-12,1240._dp,TEMP);	Badia et al. (2019)	Indirect
H_G22	CL+CH2O=HCL+HO2+CO+tracer_12	ARR3(8.1D-11,34._dp,TEMP);	Badia et al. (2019)	Indirect
H_G23	Cl+CH3CHO=HCl+CH3CO3+tracer_9	8.0d-11;	Badia et al. (2019)	Indirect
H_G24	Cl+CH3OH=HCl+HO2+CH2O+tracer_15	5.5d-11;	Badia et al. (2019)	Indirect
H_G25	Cl+CH3OOH=HCl+CH3O2+tracer_17	5.7d-11;	Badia et al. (2019)	Indirect
H_G26	Cl+CH3O2=0.5CH2O+0.5CO+0.5H2O+0.5HO2+0.5HCl+0.5ClO+tracer_20	1.6d-10;	Badia et al. (2019)	Indirect
H_G27	CLO+CH3O2=CL+CH2O+HO2+tracer_6+tracer_20	ARR3(3.3D-12,115._dp,TEMP);	Badia et al. (2019)	Indirect
H_G28	Cl+C3H8=HCl+C3H7O2+tracer_23	ARR3(7.85D-11,80._dp,TEMP);	Badia et al. (2019)	Indirect
H_G29	CL+C2H6=HCL+C2H5O2+tracer_22	ARR3(7.2D-11,70._dp,TEMP);	Badia et al. (2019)	Indirect
H_G30	Cl+C3H6{+O2}=HCL+PO2+tracer_28	3.6D-12;	Badia et al. (2019)	Indirect
H_G31	CL+BIGENE=ENEO2+HCL	2.5d-10;	This work. Based on Li et al. (2016).	Indirect
H_G32	CL+BIGALK=ALKO2+HCL	5.0d-11;	This work. Based on Li et al. (2016).	Indirect
H_G33	CL+ISOP=ISOPO2+HCL	4.3d-10;	This work. Based on Li et al. (2016).	Indirect
H_G34	CL+TOLUENE=0.18CRESOL+0.10TEPOMUC+0.07BZOO+0.65TOLO2+0.28HO2+HCL	6.1d-11;	This work. Based on Li et al. (2016).	Indirect
H_G35	CL+XYLENES=0.15XYLOL+0.23TEPOMUC+0.06BZOO+0.56XYLENO2+0.38HO2+HCL	1.2d-10;	This work. Based on Li et al. (2016).	Indirect
H_G36	CL+APIN=TERPO2+HCL	4.7d-10;	This work. Based on IUPAC.	Indirect
H_G37	CL+BPIN=TERPO2+HCL	3.8d-10;	This work. Based on IUPAC.	Indirect
H_G38	CL+LIMON=TERPO2+HCL	6.4d-10;	This work. Based on IUPAC.	Indirect
H_G39	CL+MBO=MBOO2+HCL	2.2d-10;	This work. Based on IUPAC.	Indirect
H_G40	CL+BIGALK=CL+BIGALK+CVASOA4	5.0d-11*vbs_yield_cl(nume,den,vbs_alk5,vbs_c1000);	This work.	Direct
H_G41	CL+BIGALK=CL+BIGALK+CVASOA3	5.0d-11*vbs_yield_cl(nume,den,vbs_alk5,vbs_c100);	This work.	Direct
H_G42	CL+BIGALK=CL+BIGALK+CVASOA2	5.0d-11*vbs_yield_cl(nume,den,vbs_alk5,vbs_c10);	This work.	Direct
H_G43	CL+BIGALK=CL+BIGALK+CVASOA1	5.0d-11*vbs_yield_cl(nume,den,vbs_alk5,vbs_c1);	This work.	Direct
H_G44	CL+ISOP=CL+ISOP+CVBSOA4	4.3d-10*vbs_yield_cl(nume,den,vbs_isop,vbs_c1000);	This work.	Direct
H_G45	CL+ISOP=CL+ISOP+CVBSOA3	4.3d-10*vbs_yield_cl(nume,den,vbs_isop,vbs_c100);	This work.	Direct
H_G46	CL+ISOP=CL+ISOP+CVBSOA2	4.3d-10*vbs_yield_cl(nume,den,vbs_isop,vbs_c10);	This work.	Direct
H_G47	CL+ISOP=CL+ISOP+CVBSOA1	4.3d-10*vbs_yield_cl(nume,den,vbs_isop,vbs_c1);	This work.	Direct
H_G48	CL+TOLUENE=CL+TOLUENE+CVASOA4	6.1d-11*vbs_yield_cl(nume,den,vbs_aro1,vbs_c1000);	This work.	Direct
H_G49	CL+TOLUENE=CL+TOLUENE+CVASOA3	6.1d-11*vbs_yield_cl(nume,den,vbs_aro1,vbs_c100);	This work.	Direct
H_G50	CL+TOLUENE=CL+TOLUENE+CVASOA2	6.1d-11*vbs_yield_cl(nume,den,vbs_aro1,vbs_c10);	This work.	Direct
H_G51	CL+TOLUENE=CL+TOLUENE+CVASOA1	6.1d-11*vbs_yield_cl(nume,den,vbs_aro1,vbs_c1);	This work.	Direct
H_G52	CL+APIN=CL+APIN+CVBSOA4	4.7d-10*vbs_yield_cl(nume,den,vbs_terp,vbs_c1000);	This work.	Direct
H_G53	CL+APIN=CL+APIN+CVBSOA3	4.7d-10*vbs_yield_cl(nume,den,vbs_terp,vbs_c100);	This work.	Direct
H_G54	CL+APIN=CL+APIN+CVBSOA2	4.7d-10*vbs_yield_cl(nume,den,vbs_terp,vbs_c10);	This work.	Direct
H_G55	CL+APIN=CL+APIN+CVBSOA1	4.7d-10*vbs_yield_cl(nume,den,vbs_terp,vbs_c1);	This work.	Direct
H_G56	CL+BPIN=CL+BPIN+CVBSOA4	3.8d-10*vbs_yield_cl(nume,den,vbs_terp,vbs_c1000);	This work.	Direct
H_G57	CL+BPIN=CL+BPIN+CVBSOA3	3.8d-10*vbs_yield_cl(nume,den,vbs_terp,vbs_c100);	This work.	Direct
H_G58	CL+BPIN=CL+BPIN+CVBSOA2	3.8d-10*vbs_yield_cl(nume,den,vbs_terp,vbs_c10);	This work.	Direct
H_G59	CL+BPIN=CL+BPIN+CVBSOA1	3.8d-10*vbs_yield_cl(nume,den,vbs_terp,vbs_c1);	This work.	Direct
H_G60	CL+LIMON=CL+LIMON+CVBSOA4	6.4d-10*vbs_yield_cl(nume,den,vbs_terp,vbs_c1000);	This work.	Direct
H_G61	CL+LIMON=CL+LIMON+CVBSOA3	6.4d-10*vbs_yield_cl(nume,den,vbs_terp,vbs_c100);	This work.	Direct
H_G62	CL+LIMON=CL+LIMON+CVBSOA2	6.4d-10*vbs_yield_cl(nume,den,vbs_terp,vbs_c10);	This work.	Direct
H_G63	CL+LIMON=CL+LIMON+CVBSOA1	6.4d-10*vbs_yield_cl(nume,den,vbs_terp,vbs_c1);	This work.	Direct
H_G64	CH3Cl+Cl=HO2+CO+2HCL	ARR3(3.2D-11,1250._dp,TEMP);	Badia et al. (2019)	Indirect
H_G65	CH3Cl+OH=Cl+H2O+HO2	ARR3(2.4D-12,1250._dp,TEMP);	Badia et al. (2019)	Indirect
H_G66	BR+O3=BRO{+O2}	ARR3(1.7D-11,800._dp,TEMP);	Badia et al. (2019)	Indirect
H_G67	BR+HO2=HBR{+O2}	ARR3(7.7D-12,450._dp,TEMP);	Badia et al. (2019)	Indirect
H_G68	BR+NO2=BRNO2	ATK_3(4.2d-31,-2.4d0,2.7d-11,0.d0,0.55d0,TEMP,C_M);	Badia et al. (2019)	Indirect
H_G69	BRO+OH=BR+HO2+tracer_5	ARR3(1.8d-11,-250._dp,TEMP);	Badia et al. (2019)	Indirect
H_G70	BRO+HO2=HOBR{+O2}	ARR3(4.5D-12,-500._dp,TEMP);	Badia et al. (2019)	Indirect
H_G71	BRO+NO=BR+NO2	ARR3(8.7D-12,-260._dp,TEMP);	Badia et al. (2019)	Indirect
H_G72	BRO+NO2{+M}=BRNO3	ATK_3(5.2d-31,-3.2d0,6.9d-12,-2.9d0,0.6d0,TEMP,C_M);	Badia et al. (2019)	Indirect
H_G73	BRO+BRO=2BR{+O2}+2tracer_5	ARR3(2.4d-12,-40._dp,TEMP);	Badia et al. (2019)	Indirect
H_G74	BRO+BRO=BR2{+O2}+2tracer_5	ARR3(2.8d-14,-860._dp,TEMP);	Badia et al. (2019)	Indirect
H_G75	HBR+OH=BR+H2O	ARR3(5.5d-12,-200._dp,TEMP);	Badia et al. (2019)	Indirect
H_G76	BRNO3+BR=BR2+NO3	4.9D-11;	Badia et al. (2019)	Indirect
H_G77	BR+NO3=BRO+NO2	1.6D-11;	Badia et al. (2019)	Indirect
H_G78	BR2+OH=HOBR+BR	ARR3(2.1d-11,-240._dp,TEMP);	Badia et al. (2019)	Indirect
H_G79	BR+CH2O=HBR+CO+HO2+tracer_13	ARR3(1.7D-11,800._dp,TEMP);	Badia et al. (2019)	Indirect
H_G80	BR+CH3OOH=CH3O2+HBR+tracer_18	ARR3(2.66D-12,1610._dp,TEMP);	Badia et al. (2019)	Indirect
H_G81	BR+CH3CHO=HBR+CH3CO3+tracer_10	ARR3(1.8d-11,460._dp,TEMP);	Badia et al. (2019)	Indirect
H_G82	BRO+CH2O{+O2}=HOBR+CO+HO2	1.5d-14;	Badia et al. (2019)	Indirect
H_G83	BRO+CH3O2=BR+CH2O+HO2{+O2}+tracer_5	ARR3(4.1d-13,-800._dp,TEMP)*0.25d0;	Badia et al. (2019)	Indirect
H_G84	BRO+CH3O2=HOBR+CH2O	ARR3(4.1d-13,-800._dp,TEMP)*0.75d0;	Badia et al. (2019)	Indirect
H_G85	BR+C2H4{+O2}=BRRO2+tracer_26	1.3D-13;	Badia et al. (2019)	Indirect
H_G86	BR+C3H6{+O2}=BRRO2+tracer_29	3.6D-12;	Badia et al. (2019)	Indirect
H_G87	BRRO2+NO=0.2*HBR+0.8*BR+CH3CO3+NO2+0.5CH2O+HO2	ARR3(4.06d-12,-360._dp,TEMP);	Badia et al. (2019)	Indirect
H_G88	BRRO2+CH3O2=0.2*HBR+0.8*BR+CH3CO3+HO2+CH2O	1.48d-12;	Badia et al. (2019)	Indirect
H_G89	BRRO2+HO2=BROR+H2O	7.5d-12;	Badia et al. (2019)	Indirect
H_G90	BROR+OH=0.5BRRO2+0.5OH+0.5CH3CHO+0.1HBR+0.4*BR	3.93D-12;	Badia et al. (2019)	Indirect
H_G91	CH3BR+OH=BR+H2O+HO2	ARR3(2.35D-12,1300._dp,TEMP);	Badia et al. (2019)	Indirect
H_G92	CH2BR2+OH=2BR	ARR3(2.0D-12,840._dp,TEMP);	Badia et al. (2019)	Indirect
H_G93	CH2BRCl+OH=BR+Cl	ARR3(2.4D-12,920._dp,TEMP);	Badia et al. (2019)	Indirect
H_G94	CHBRCl2+OH=BR+2Cl	ARR3(9.0D-13,600._dp,TEMP);	Badia et al. (2019)	Indirect
H_G95	CHBR2Cl+OH=2BR+Cl	ARR3(9.0D-13,600._dp,TEMP);	Badia et al. (2019)	Indirect
H_G96	CHBR3+OH=3BR	ARR3(1.35D-12,600._dp,TEMP);	Badia et al. (2019)	Indirect
H_G97	BR+CH3OH=HBR+CH2O+HO2	1.7d-17;	This work. Based on IUPAC.	Indirect
H_G98	BR+C2H5OH=HBR+CH3CHO+HO2	9.2d-15;	This work. Based on IUPAC.	Indirect
H_G99	BR+C2H2=HBR+CO+HO2	1.5d-15;	This work. Based on IUPAC.	Indirect
H_G100	BR+MVK=HBR+MACRO2	1.9d-11;	This work. Based on IUPAC.	Indirect
H_G101	BR+MACR=HBR+.5MACRO2+.5MCO3	1.3d-11;	This work. Based on IUPAC.	Indirect
H_G102	BR+APIN=HBR+TERPO2	2.2d-11;	This work. Based on IUPAC.	Indirect
H_G103	BR+BPIN=HBR+TERPO2	2.9d-11;	This work. Based on IUPAC.	Indirect
H_G104	BR + APIN = BR + APIN + CVBSOA4	2.2d-11 * vbs_yield_cl(nume, den, 2, vbs_c1000)	This work. Based on IUPAC.	Direct
H_G105	BR + APIN = BR + APIN + CVBSOA3	2.2d-11 * vbs_yield_cl(nume, den, 2, vbs_c100)	This work. Based on IUPAC.	Direct
H_G106	BR + APIN = BR + APIN + CVBSOA2	2.2d-11 * vbs_yield_cl(nume, den, 2, vbs_c10)	This work. Based on IUPAC.	Direct
H_G107	BR + APIN = BR + APIN + CVBSOA1	2.2d-11 * vbs_yield_cl(nume, den, 2, vbs_c1)	This work. Based on IUPAC.	Direct
H_G108	BR + BPIN = BR + BPIN + CVBSOA4	2.9d-11 * vbs_yield_cl(nume, den, 3, vbs_c1000)	This work. Based on IUPAC.	Direct
H_G109	BR + BPIN = BR + BPIN + CVBSOA3	2.9d-11 * vbs_yield_cl(nume, den, 3, vbs_c100)	This work. Based on IUPAC.	Direct
H_G110	BR + BPIN = BR + BPIN + CVBSOA2	2.9d-11 * vbs_yield_cl(nume, den, 3, vbs_c10)	This work. Based on IUPAC.	Direct
H_G111	BR + BPIN = BR + BPIN + CVBSOA1	2.9d-11 * vbs_yield_cl(nume, den, 3, vbs_c1)	This work. Based on IUPAC.	Direct
H_G112	I+O3=IO{+O2}	ARR3(2.1d-11,830._dp,TEMP);	Badia et al. (2019)	Indirect
H_G113	I+HO2=HI{+O2}	ARR3(1.5d-11,1090._dp,TEMP);	Badia et al. (2019)	Indirect
H_G114	I+NO2{+M}=INO2	ATK_3(3.0d-31,-1.0d0,6.6d-11,0.0d1,0.63d0,TEMP,C_M);	Badia et al. (2019)	Indirect
H_G115	I+NO3=IO+NO2	1.0d-10;	Badia et al. (2019)	Indirect
H_G116	I2+OH=HOI+I	1.8d-10;	Badia et al. (2019)	Indirect
H_G117	IO+HO2=HOI{+O2}	ARR3(1.4d-11,-540._dp,TEMP);	Badia et al. (2019)	Indirect
H_G118	IO+NO=I+NO2	ARR3(7.15d-12,-300._dp,TEMP);	Badia et al. (2019)	Indirect
H_G119	IO+NO2{+M}=INO3{+M}	ATK_3(7.7d-31,-5.0d0,1.6d-11,0.0d1,0.4d0,TEMP,C_M);	Badia et al. (2019)	Indirect
H_G120	IO+IO=I+OIO	ARR3(2.16d-11,-180._dp,TEMP);	Badia et al. (2019)	Indirect
H_G121	IO+IO=I2O2	ARR3(3.24d-11,-180._dp,TEMP);	Badia et al. (2019)	Indirect
H_G122	OIO+NO=NO2+IO	ARR3(1.1d-12,-542._dp,TEMP);	Badia et al. (2019)	Indirect
H_G123	OIO+OIO=I2O4	1.5d-10;	Badia et al. (2019)	Indirect
H_G124	IO+OIO=I2O3	1.5d-10;	Badia et al. (2019)	Indirect
H_G125	I2O2{+M}=IO+IO	ARR3(1d-12,9770._dp,TEMP);	Badia et al. (2019)	Indirect
H_G126	I2O2{+M}=OIO+I	ARR3(2.5d-14,9770._dp,TEMP);	Badia et al. (2019)	Indirect
H_G127	I2O4{+M}=2OIO	3.8d-2;	Badia et al. (2019)	Indirect
H_G128	HI+OH=I+H2O	ARR3(1.6d-11,-440._dp,TEMP);	Badia et al. (2019)	Indirect
H_G129	HOI+OH=IO+H2O	5.0d-12;	Badia et al. (2019)	Indirect
H_G130	INO2{+M}=I+NO2	ARR3(9.94d17,11859._dp,TEMP);	Badia et al. (2019)	Indirect
H_G131	INO3{+M}=IO+NO2	ARR3(1.1d15,12060._dp,TEMP);	Badia et al. (2019)	Indirect
H_G132	IO+CH3O2{+O2}=CH2O+HO2+I{+0.5O2}+tracer_7	2.0d-12;	Badia et al. (2019)	Indirect
H_G133	INO+INO=I2+2NO	ARR3(8.4d-11,2620._dp,TEMP);	Badia et al. (2019)	Indirect
H_G134	INO2+INO2=I2+2NO2	ARR3(4.7d-12,1670._dp,TEMP);	Badia et al. (2019)	Indirect
H_G135	I2+NO3=I+INO3	1.5d-12;	Badia et al. (2019)	Indirect
H_G136	INO3+I=I2+NO3	ARR3(9.1d-11,146._dp,TEMP);	Badia et al. (2019)	Indirect
H_G137	I+NO{+M}=INO{+M}	ATK_3(1.8d-32,-1.0d0,1.7d-11,0.0d1,0.6d0,TEMP,C_M);	Badia et al. (2019)	Indirect
H_G138	CH3I+OH=I+H2O+HO2	ARR3(2.9d-12,1100._dp,TEMP);	Badia et al. (2019)	Indirect
H_G139	I+BRO=IO+BR	1.2D-11;	Badia et al. (2019)	Indirect
H_G140	IO+BR=I+BRO	2.7D-11;	Badia et al. (2019)	Indirect
H_G141	BRO+CLO=BR+OCLO	ARR3(1.6d-12,-430._dp,TEMP);	Badia et al. (2019)	Indirect
H_G142	BRO+CLO=BR+CL{+O2}+tracer_5+tracer_6	ARR3(2.9d-12,-220._dp,TEMP);	Badia et al. (2019)	Indirect
H_G143	BRO+CLO=BRCL{+O2}+tracer_5+tracer_6	ARR3(5.8d-13,-170._dp,TEMP);	Badia et al. (2019)	Indirect
H_G144	IO+CLO=0.333ICL+0.667I+0.333CL+0.333OClO{+0.667O2}+0.6666tracer_6+0.6666tracer_7	ARR3(4.7d-12,-280._dp,TEMP)*0.20d0;	Badia et al. (2019)	Indirect
H_G145	IO+BRO=BR+I{+0.5O2}+tracer_5+tracer_7	ARR3(1.0d-11,-510._dp,TEMP)*0.30d0;	Badia et al. (2019)	Indirect
H_G146	IO+BRO=BR+OIO	ARR3(1.0d-11,-510._dp,TEMP)*1.20d0;	Badia et al. (2019)	Indirect
H_M1	INO3=0.5IBR+0.5ICL+HNO3+tracer_30		Badia et al. (2019)	Indirect
H_M2	INO2=0.5IBR+0.5ICL+HNO3+tracer_30		Badia et al. (2019)	Indirect
H_M3	HOI=0.5IBR+0.5ICL+tracer_30		Badia et al. (2019)	Indirect
H_M4	INO3=0.5I2+HNO3		Badia et al. (2019)	Indirect
H_M5	INO2=0.5I2+HNO3		Badia et al. (2019)	Indirect
H_M6	HOI=0.5I2		Badia et al. (2019)	Indirect
H_M7	BRNO3=0.6BR2+HNO3+tracer_30		Badia et al. (2019)	Indirect
H_M8	BRNO2=0.6BR2+HNO3+tracer_30		Badia et al. (2019)	Indirect
H_M9	HOBR=0.6BR2+tracer_30		Badia et al. (2019)	Indirect
H_M10	I2O2=HIO3		Badia et al. (2019)	Indirect
H_M11	I2O3=HIO3		Badia et al. (2019)	Indirect
H_M12	I2O4=HIO3		Badia et al. (2019)	Indirect
H_M13	CLNO3=HOCL+HNO3		Badia et al. (2019)	Indirect
H_M14	BRNO3=HOBR+HNO3		Badia et al. (2019)	Indirect
H_M15	CLNO3+HCL=CL2+HNO3		Badia et al. (2019)	Indirect
H_M16	CLNO3+HBR=BRCL+HNO3		Badia et al. (2019)	Indirect
H_M17	HOBR+HBR=BR2		Badia et al. (2019)	Indirect
H_M18	HOBR+HCL=BRCL		Badia et al. (2019)	Indirect
H_M19	N2O5+HBR=BRNO2+HNO3		Badia et al. (2019)	Indirect
H_M20	BRNO2=HOBR+HONO		This work.	Indirect
H_M21	HOCL+HBR=BRCL		This work.	Indirect
H_M22	BRNO3+HCL=BRCL+HNO3		This work.	Indirect
H_M23	BRNO2+HCL=BRCL+HONO		This work.	Indirect
H M23	HOBr+S(IV) = HBr+Sulfate		This work.	Direct
